# Supplementary material for: Single-cell analyses of transcriptional heterogeneity in squamous cell carcinoma of urinary bladder
Source: Oncotarget. 2016 Sep 1;7(40):66069–76. doi: 10.18632/oncotarget.11803 (PMC5323215; doi:10.18632/oncotarget.11803)
Supplement: Supplementary file 2 [file oncotarget-07-66069-s002.xls]

## Sheet: Sheet1
Table S1. Details of data processing.
Cell ID	Cell barcode	Cell type	Clean reads	Mapped reads	Mapping ratio	Detected gene #
CC_1	TTTAGG	Cancer	90781	52460	0.578	4588
CC_2	ATTCCA	Cancer	925595	614891	0.664	5367
CC_3	GCTCAA	Cancer	534542	338887	0.634	4818
CC_4	CATCCC	Cancer	13405	8405	0.627	203
CC_5	TTGGAC	Cancer	286351	170579	0.596	4697
CC_6	CTGTGT	Cancer	259545	156471	0.603	3435
CC_7	GGACAT	Cancer	592873	412159	0.695	5997
CC_8	CAAAGT	Cancer	410097	264534	0.645	4154
CC_9	AAGCGG	Cancer	40166	33080	0.824	1327
CC_10	AATAAA	Cancer	219543	139118	0.634	3296
CC_11	GAGGAG	Cancer	203835	134354	0.659	4411
CC_13	GGTACA	Cancer	318805	214153	0.672	3304
CC_14	AGCGAG	Cancer	2417758	1599123	0.661	5222
CC_15	GTCGGT	Cancer	485348	281824	0.581	3809
CC_16	ATTTGC	Cancer	1126334	782859	0.695	4837
CC_18	AGGACT	Cancer	379834	254518	0.67	3214
CC_19	GCCCTC	Cancer	194569	127984	0.658	3864
CC_20	TCGTAA	Cancer	324163	195660	0.604	4242
CC_21	CCAGAC	Cancer	440713	222843	0.506	3863
CC_22	TATGTA	Cancer	348567	172131	0.494	6039
CC_23	ACAATA	Cancer	381548	234831	0.615	4392
CC_24	ATGCTT	Cancer	185519	102046	0.55	2569
CC_25	AGTTTA	Cancer	1100019	722061	0.656	4590
CC_26	CACAAG	Cancer	498902	315856	0.633	5311
CC_27	ATCAAC	Cancer	1693755	1081146	0.638	5116
CC_28	TAGTCG	Cancer	280330	209461	0.747	2438
CC_29	TAGAGA	Cancer	2097788	1438398	0.686	4333
CC_30	GTCCCG	Cancer	679740	406739	0.598	4308
CC_31	TACTTC	Cancer	52564	29031	0.552	2000
CC_32	AAAGTT	Cancer	300737	187120	0.622	5333
CC_33	TAAGGG	Cancer	178931	100382	0.561	1173
CC_34	GTTGCC	Cancer	222012	130196	0.586	4715
CC_35	AAGTAC	Cancer	377148	257508	0.683	5032
CC_36	GATCTT	Cancer	340452	216241	0.635	4551
CC_38	TTAACT	Cancer	308646	154484	0.501	3349
CC_39	GCGAAT	Cancer	128134	68367	0.534	3034
CC_41	CCGCTA	Cancer	716753	480973	0.671	4450
CC_43	TGAAGC	Cancer	320230	191784	0.599	3678
CC_46	ATACAG	Cancer	197380	128279	0.65	4341
CC_47	CTTCTG	Cancer	591911	350025	0.591	5006
CC_48	GAGATC	Cancer	571393	460119	0.805	3631
CC_49	CCGACG	Cancer	423885	253559	0.598	4313
CC_50	CTCCAT	Cancer	77980	35131	0.451	4077
CC_51	AAAACG	Cancer	274541	158239	0.576	3360
CC_52	TAGCAT	Cancer	186359	105291	0.565	3949
CC_53	TCGGGT	Cancer	74531	45763	0.614	3302
CC_54	GTGGTA	Cancer	143374	86085	0.6	4159
CC_55	CCTAGA	Cancer	145056	70259	0.484	4054
CC_56	GGGTTT	Cancer	220215	129244	0.587	3986
CC_59	ATGGCG	Cancer	441838	243393	0.551	5211
CC_61	TTCATA	Cancer	691076	427970	0.619	4709
CC_62	AACGCC	Cancer	394824	140832	0.357	3673
CC_63	GGCTGC	Cancer	361246	148645	0.411	5184
CC_64	GCTGTG	Cancer	325679	202072	0.62	3614
CC_65	AGATGG	Cancer	258865	139240	0.538	4482
CC_66	GTAATG	Cancer	72086	29920	0.415	4039
CC_68	AGGGTC	Cancer	180392	103443	0.573	4131
CC_69	ATCTCT	Cancer	239324	132014	0.552	3154
CC_70	GCCTAG	Cancer	255551	117325	0.459	4798
CC_71	TCAAAG	Cancer	647559	334348	0.516	5495
CC_72	CATGAT	Cancer	258329	144532	0.559	5319
CC_73	TGTGCG	Cancer	421744	207168	0.491	5421
CC_75	GCAGGA	Cancer	535858	244693	0.457	5363
CC_76	TCTACC	Cancer	648366	236745	0.365	6725
CC_77	AGTCGT	Cancer	274030	137084	0.5	4586
CC_80	CGTGGC	Cancer	279059	139343	0.499	3928
CC_82	GCGTCC	Cancer	121003	67703	0.56	3667
CC_83	GAACGC	Cancer	257142	141056	0.549	3867
CC_85	ACTTAT	Cancer	87831	54944	0.626	1440
CC_86	TGGATG	Cancer	331900	178562	0.538	5769
CC_87	TATTGT	Cancer	288300	162266	0.563	4755
CC_88	ACGTTG	Cancer	323817	173112	0.535	3756
CC_90	GAATTA	Cancer	277679	168691	0.608	3500
CC_92	CCATCT	Cancer	264593	144483	0.546	3786
CC_94	TGATCA	Cancer	158938	83961	0.528	1512
NC_5	CGTATT	Normal	431085	354294	0.822	1814
NC_7	CGGCAG	Normal	591020	376274	0.637	3756
NC_8	GACACT	Normal	112507	76343	0.679	1051
NC_14	TTCCGC	Normal	235567	161585	0.686	2357
NC_15	CTCGCA	Normal	187630	157306	0.838	870
NC_16	GTATAC	Normal	419977	359746	0.857	1754
NC_20	TGTCAC	Normal	646102	422958	0.655	3654
NC_21	TGCGGA	Normal	312533	116277	0.372	2129
NC_22	ACGAGC	Normal	103227	47217	0.457	3416
NC_26	ACACCC	Normal	372386	328371	0.882	2113
NC_31	CGCTTG	Normal	183874	136218	0.741	1001
NC_34	TGCAAT	Normal	220190	88421	0.402	3389
NC_35	CAACAA	Normal	511739	335620	0.656	3433
NC_42	CTGAAA	Normal	39927	12253	0.307	231
NC_55	AACCTA	Normal	225469	127763	0.567	834
NC_62	ACCTGA	Normal	73645	29042	0.394	1762
NC_71	TCACTT	Normal	67772	28902	0.426	3049
NC_86	GGGCGA	Normal	351946	214401	0.609	3608
NC_95	CGCACC	Negtive control	160246	99085	0.618	537
NC_96	CGAGTA	Negtive control	220897	198658	0.899	298
CC_96	CCTTTC	Negtive control	86398	50130	0.58	264
