# Supplementary material for: Single-cell analyses of transcriptional heterogeneity in squamous cell carcinoma of urinary bladder
Source: Oncotarget. 2016 Sep 1;7(40):66069–76. doi: 10.18632/oncotarget.11803 (PMC5323215; doi:10.18632/oncotarget.11803)
Supplement: Supplementary file 3 [file oncotarget-07-66069-s003.xls]

## Sheet: Sheet1
Table S2. The overview of differencially expressed genes.
Gene Name	CC_mean	NC_mean	theta	prob	log2FC	Cancer vs. normal
ABCE1	339.124	0.5	4.0726	1	9.40567	UP
AHNAK	726.369	2.34968	3.68104	1	8.2721	UP
AKR1B1	421.989	0.5	4.29896	1	9.72106	UP
ANP32B	578.162	0.5	5.02635	1	10.1753	UP
ANP32E	393.662	0.5	4.3335	1	9.62081	UP
APEX1	331.315	0.5	4.21217	1	9.37206	UP
ARF1	215.363	0.5	3.73112	1	8.75063	UP
ARPC1A	191.952	0.5	3.60733	1	8.5846	UP
BOLA3	207.929	0.5	3.7765	1	8.69994	UP
C11orf58	250.366	0.5	3.84031	1	8.9679	UP
C14orf166	185.146	0.5	3.60407	1	8.53252	UP
CCND1	381.85	0.5	4.10886	1	9.57686	UP
CCNG1	252.002	0.5	3.87879	1	8.97729	UP
CHCHD3	2544.15	4.11768	4.3279	1	9.27113	UP
CLEC2D	1277.96	0.5	5.73716	1	11.3196	UP
CLTB	224.654	0.5	3.74574	1	8.81156	UP
CRNDE	255.884	0.5	4.0045	1	8.99935	UP
DNAJB6	254.663	0.5	3.81029	1	8.99245	UP
EEF1G	206.822	0.5	3.58478	1	8.69225	UP
EEF2	295.959	0.5	4.08347	1	9.20925	UP
EIF2S2	273.51	0.5	4.01674	1	9.09545	UP
EIF3J	262.437	0.5	3.83668	1	9.03583	UP
FAM151B	1657.56	7.02801	3.82079	1	7.88173	UP
FN1	831.528	4.88892	3.60578	1	7.41011	UP
FTH1	3032.62	12.6487	4.00428	1	7.90543	UP
FTL	11476.5	35.3058	3.98655	1	8.34456	UP
GCDH	229.908	0.5	3.8881	1	8.84491	UP
GPX4	789.333	0.5	4.79281	1	10.6245	UP
GUK1	388.34	0.5	4.27106	1	9.60118	UP
H1F0	337.081	0.5	3.79097	1	9.39695	UP
HDDC2	235.529	0.5	3.73434	1	8.87976	UP
HNRNPK	642.036	2.12614	3.62102	1	8.23828	UP
HNRNPR	205.995	0.5	3.68623	1	8.68647	UP
HNRNPU	406.871	0.5	4.50351	1	9.66843	UP
MORF4L2	576.111	0.5	4.95008	1	10.1702	UP
MRGBP	242.166	0.5	3.89361	1	8.91985	UP
MRPS26	519.335	0.5	4.54474	1	10.0205	UP
NAA10	230.242	0.5	3.79054	1	8.847	UP
NAP1L1	1038.18	0.5	5.30385	1	11.0198	UP
NME4	217.266	0.5	3.60173	1	8.76332	UP
PAPOLA	324.191	0.5	4.01647	1	9.3407	UP
PEG10	569.228	0.5	4.67991	1	10.1529	UP
PSMB5	300.763	0.5	3.85357	1	9.23248	UP
RPL13	1981.4	1.78782	3.98322	1	10.1141	UP
RPLP1	2016.35	29.6001	3.61137	1	6.09	UP
RPS29	925.62	6.29115	3.85092	1	7.20095	UP
RPS3A	5675.66	30.7386	3.79453	1	7.52859	UP
SENP3-EIF4A1	231.518	0.5	3.60984	1	8.85498	UP
SERBP1	481.683	0.5	4.85935	1	9.91194	UP
SF1	218.925	0.5	3.8082	1	8.7743	UP
SLC27A4	2061.5	10.7388	4.14947	1	7.58472	UP
SON	412.762	0.5	4.42624	1	9.68917	UP
SSNA1	239.355	0.5	3.71569	1	8.90301	UP
ST13	823.488	0.5	5.25324	1	10.6856	UP
STOML2	385.959	0.5	4.20036	1	9.5923	UP
SUMO2	298.987	0.5	4.10713	1	9.22394	UP
TMSB10	3411.07	39.2175	3.60137	1	6.44258	UP
UBE3C	4273.04	25.4281	4.18419	1	7.39269	UP
VEGFA	370.979	0.5	4.00349	1	9.53519	UP
VPS4A	227.173	0.5	3.80719	1	8.82765	UP
XPO5	23421.5	0.5	7.32925	1	15.5155	UP
YBX1	253.175	0.5	3.78367	1	8.98399	UP
YWHAH	307.337	0.5	4.03505	1	9.26368	UP
ZNF706	227.283	0.5	3.84224	1	8.82834	UP
BASP1	288.795	0.5	4.02703	1	9.1739	UP
DAPK1	738.09	0.5	5.19654	1	10.5277	UP
LSM1	195.613	0.5	3.67309	1	8.61186	UP
TCEAL8	179.331	0.5	3.58674	1	8.48648	UP
PA2G4	660.043	0.5	4.83393	1	10.3664	UP
PTMA	1335.67	10.066	3.61176	1	7.05193	UP
RNASEK-C17orf49	199.277	0.5	3.66973	1	8.63863	UP
SLMO2-ATP5E	1216.07	1.80058	4.36168	1	9.39955	UP
CITED2	227.898	0.5	3.64186	1	8.83224	UP
NDUFB8	280.578	0.5	3.92922	1	9.13226	UP
RPS6	6424.92	18.8567	4.94526	1	8.41246	UP
TUBA1B	997.668	0.5	4.84813	1	10.9624	UP
RBM17	191.64	0.5	3.6138	1	8.58226	UP
HMGA1	615.195	0.5	4.84667	1	10.2649	UP
MOB1A	221.166	0.5	3.56564	1	8.78898	UP
PSMA7	572.215	0.5	4.66766	1	10.1604	UP
NOP56	895.775	0.5	5.22531	1	10.807	UP
PABPC1	392.575	0.5	4.57412	1	9.61682	UP
RAD23A	374.665	0.5	4.43058	1	9.54946	UP
CSDE1	532.698	0.5	5.02939	1	10.0572	UP
HSPA8	1720.49	0.5	5.93787	1	11.7486	UP
HMGN1	1425.91	0.5	6.07905	1	11.4777	UP
WDR43	218.589	0.5	3.52516	1	8.77208	UP
TIMM50	192.441	0.5	3.52375	1	8.58827	UP
CLINT1	182.382	0.5	3.51719	1	8.51082	UP
VCAN	216.509	0.5	3.4932	1	8.75828	UP
CSE1L	209.102	0.5	3.4853	1	8.70807	UP
NEAT1	240.255	0.5	3.47138	1	8.90842	UP
SLTM	200.136	0.5	3.46867	1	8.64484	UP
HMGB2	224.264	0.5	3.45638	1	8.80905	UP
CSNK1A1P1	165.25	0.5	3.45305	1	8.3685	UP
HNRNPA1	944.716	3.29349	3.4513	1	8.16412	UP
BZW1	150.904	0.5	3.44611	1	8.23748	UP
RPS13	1859.52	10.397	3.44197	1	7.48262	UP
PSMC3	174.145	0.5	3.43445	1	8.44415	UP
BTG3	174.646	0.5	3.42923	1	8.44829	UP
CDK4	141.733	0.5	3.42874	1	8.14703	UP
MKLN1-AS1	211.884	0.5	3.42658	1	8.72713	UP
RDX	159.476	0.5	3.42434	1	8.3172	UP
HES1	1109.82	2.25573	3.42353	1	8.94251	UP
WBP11	167.089	0.5	3.4224	1	8.38447	UP
YBX3	174.379	0.5	3.41985	1	8.44608	UP
TMED2	149.866	0.5	3.41957	1	8.22753	UP
NGFRAP1	698.654	1.28399	3.41888	1	9.0878	UP
HSPA9	210.183	0.5	3.41727	1	8.7155	UP
MRPL1	151.094	0.5	3.40987	1	8.2393	UP
PSPH	156.326	0.5	3.40646	1	8.28842	UP
PTPN11	165.656	0.5	3.39826	1	8.37205	UP
MPHOSPH6	162.847	0.5	3.39693	1	8.34738	UP
MORC4	168.85	0.5	3.38022	0.999999	8.3996	UP
UCHL1	257.397	0.5	3.38017	0.999999	9.00785	UP
TARDBP	147.35	0.5	3.37697	0.999999	8.2031	UP
RPL7A	176.085	0.5	3.36958	0.999998	8.46013	UP
SAP30BP	115.349	0.5	2.91997	0.999997	7.84986	UP
HNRNPF	95.682	0.5	2.92063	0.999997	7.58018	UP
TNFRSF12A	91.9997	0.5	2.92068	0.999997	7.52356	UP
LSMD1	102.592	0.5	2.92306	0.999997	7.68078	UP
IVNS1ABP	87.6822	0.5	2.914	0.999996	7.45421	UP
UBE2D4	110.014	0.5	2.91292	0.999996	7.78154	UP
ARMCX4	116.864	0.5	2.92882	0.999996	7.86869	UP
ARF6	94.498	0.5	2.91251	0.999996	7.56221	UP
MTRNR2L5	1713.93	1.56569	2.92993	0.999996	10.0963	UP
AP2M1	95.0902	0.5	2.93016	0.999996	7.57123	UP
ATP6V1G2-DDX39B	89.2164	0.5	2.90911	0.999996	7.47924	UP
YWHAZ	430.582	1.66735	2.93283	0.999996	8.01259	UP
PREPL	103.481	0.5	2.93335	0.999996	7.69323	UP
DHX9	502.55	5.53355	2.93345	0.999996	6.50492	UP
YWHAQ	141.259	0.5	3.35692	0.999996	8.14219	UP
NDEL1	115.363	0.5	2.9063	0.999995	7.85004	UP
CSNK2B	94.0476	0.5	2.93804	0.999995	7.55532	UP
PAK1	115.616	0.5	2.93858	0.999995	7.8532	UP
ETF1	381.059	1.28399	2.90292	0.999995	8.21324	UP
U2AF1	89.6334	0.5	2.93949	0.999994	7.48596	UP
FGD5-AS1	99.3361	0.5	2.90088	0.999994	7.63425	UP
INHBA	101.513	0.5	2.89948	0.999994	7.66553	UP
DNAJC25-GNG10	103.564	0.5	2.94217	0.999994	7.69438	UP
CLDND1	103.7	0.5	2.89909	0.999994	7.69627	UP
STARD3NL	99.3555	0.5	2.94252	0.999994	7.63453	UP
ZDHHC12	104.481	0.5	2.94445	0.999993	7.7071	UP
UBE2C	137.33	0.5	2.89627	0.999993	8.1015	UP
RABGGTB	158.256	0.5	3.34814	0.999992	8.30611	UP
RPL15	506.15	2.5095	2.89348	0.999992	7.65602	UP
HNF1B	124.148	0.5	2.89265	0.999991	7.95592	UP
POLR1D	103.879	0.5	2.95335	0.999989	7.69876	UP
HNRNPUL1	138.865	0.5	3.34119	0.999988	8.11754	UP
RPS12	518.15	1.56569	2.9556	0.999988	8.37043	UP
RPL18	766.555	7.80299	3.33928	0.999987	6.61822	UP
SYNCRIP	150.191	0.5	3.33809	0.999986	8.23066	UP
EIF4G2	88.7122	0.5	2.88071	0.999984	7.47106	UP
NUP50	97.8322	0.5	2.88019	0.999984	7.61224	UP
PSMD11	90.7845	0.5	2.87953	0.999983	7.50437	UP
CISD2	111.301	0.5	2.96165	0.999983	7.79832	UP
PSMA2	147.356	0.5	3.33344	0.999981	8.20316	UP
TNPO1	103.286	0.5	2.87643	0.999981	7.6905	UP
RWDD1	525.371	1.80058	2.96531	0.99998	8.18873	UP
RPL10A	158.712	0.5	3.33238	0.99998	8.31027	UP
ARHGAP11A	118.176	0.5	2.8749	0.999979	7.88479	UP
TMEM147	114.647	0.5	2.96619	0.999979	7.84106	UP
GTF2A2	92.5684	0.5	2.8722	0.999977	7.53245	UP
HDGF	106.306	0.5	2.96891	0.999976	7.73209	UP
SEPT7	440.19	1.28399	2.87161	0.999976	8.42135	UP
RBX1	106.855	0.5	2.96965	0.999976	7.73951	UP
ARPC2	427.683	3.93055	2.86988	0.999974	6.76567	UP
UBAC1	84.6667	0.5	2.86632	0.99997	7.40372	UP
UBE2V1	134.227	0.5	3.32432	0.999969	8.06853	UP
CLIC6	109.785	0.5	2.86423	0.999967	7.77854	UP
XRCC5	147.214	0.5	3.32247	0.999965	8.20177	UP
MYL12B	107.089	0.5	2.86241	0.999964	7.74267	UP
TOMM22	89.6191	0.5	2.86203	0.999963	7.48573	UP
MAPRE1	89.8186	0.5	2.8607	0.999961	7.48894	UP
ZFP91	97.268	0.5	2.86052	0.999961	7.60389	UP
LYRM4	120.83	0.5	2.86048	0.999961	7.91683	UP
TCEB3	149.589	0.5	2.98223	0.999957	8.22486	UP
GLYR1	109.509	0.5	2.98283	0.999956	7.77491	UP
GAREM	557.1	1.78782	2.98377	0.999954	8.28359	UP
SRP9	82.9143	0.5	2.85474	0.999951	7.37355	UP
UGDH	201.996	0.5	3.31487	0.999949	8.65818	UP
STK17A	88.7049	0.5	2.85209	0.999945	7.47094	UP
PHF6	202.805	0.5	2.99172	0.999937	8.66395	UP
PLK2	120.931	0.5	2.99181	0.999937	7.91804	UP
PABPN1	95.743	0.5	2.84793	0.999936	7.58109	UP
SURF6	89.7494	0.5	2.84779	0.999936	7.48783	UP
PPP1R14B	180.944	0.5	3.31019	0.999935	8.4994	UP
HNRNPA2B1	364.903	1.28399	2.84575	0.999931	8.15074	UP
SREK1	93.6503	0.5	2.84493	0.999929	7.54921	UP
ADIPOR1	108.624	0.5	2.99536	0.999927	7.7632	UP
PSMB10	100.499	0.5	2.84431	0.999927	7.65104	UP
SHCBP1L	1009.7	73.514	2.84367	0.999925	3.77977	UP
MARCH7	90.0319	0.5	2.84281	0.999923	7.49236	UP
WLS	93.4072	0.5	2.84186	0.99992	7.54546	UP
SNX5	116.071	0.5	2.99787	0.99992	7.85887	UP
EIF5B	99.1682	0.5	2.84037	0.999916	7.63181	UP
BCL2L1	82.3851	0.5	2.83994	0.999915	7.36431	UP
MINOS1	1377.94	8.96667	3.30416	0.999913	7.26373	UP
PDAP1	154.613	0.5	3.3019	0.999903	8.27252	UP
WWP1	125.878	0.5	3.00397	0.9999	7.97588	UP
ZBTB3	129.686	0.5	2.83313	0.999893	8.01888	UP
GLRX3	172.209	0.5	3.2994	0.999891	8.42801	UP
S100A16	155.18	0.5	3.29919	0.99989	8.2778	UP
NASP	100.551	0.5	3.00689	0.999889	7.65178	UP
KCTD20	91.1168	0.5	2.83179	0.999888	7.50964	UP
EIF3G	90.1674	0.5	2.83147	0.999887	7.49453	UP
LRRFIP1	133.536	0.5	3.0077	0.999886	8.06109	UP
MCUR1	119.036	0.5	3.00776	0.999885	7.89525	UP
OLA1	83.3056	0.5	2.83084	0.999885	7.38034	UP
OSTC	602.702	1.34215	3.009	0.99988	8.81076	UP
SDC2	132.317	0.5	3.29626	0.999875	8.04785	UP
LSM10	185.323	0.5	3.29535	0.99987	8.5339	UP
NSD1	125.616	0.5	3.01153	0.99987	7.97287	UP
SNORD114-28	106.454	0.5	2.82555	0.999865	7.73409	UP
TPM3	714.527	19.3001	3.01656	0.999846	5.21031	UP
TIMM22	106.096	0.5	2.82051	0.999843	7.72922	UP
BTF3	463.212	3.79732	3.01748	0.999842	6.93055	UP
AQP1	85.4988	0.5	2.81939	0.999838	7.41783	UP
HDLBP	528.153	4.7123	3.01822	0.999838	6.80838	UP
SNORD57	101.868	0.5	3.01907	0.999833	7.67056	UP
SNORD95	101.903	0.5	2.81395	0.999813	7.67105	UP
APOO	886.142	14.905	3.28591	0.999806	5.89367	UP
GNL3	87.6101	0.5	2.81127	0.999799	7.45303	UP
RPS14	373.997	2.73304	2.81088	0.999797	7.09638	UP
ARL6IP4	112.889	0.5	2.80879	0.999786	7.81876	UP
SNHG6	564.238	4.93807	3.28348	0.999786	6.83621	UP
DDX27	113.599	0.5	2.80869	0.999786	7.8278	UP
SGMS2	111.192	0.5	2.80838	0.999784	7.7969	UP
IMPDH2	104.409	0.5	3.02938	0.999773	7.70611	UP
PTP4A1	124.978	0.5	3.28173	0.999771	7.96553	UP
ODC1	108.156	0.5	2.80449	0.999763	7.75697	UP
NAE1	92.1101	0.5	2.80357	0.999758	7.52529	UP
RNPS1	141.675	0.5	3.28028	0.999758	8.14644	UP
TRA2A	101.017	0.5	2.80098	0.999744	7.65846	UP
SRSF1	122.349	0.5	3.03645	0.999723	7.93486	UP
ATF4	134.962	0.5	2.79411	0.999704	8.07641	UP
PSMD12	138.952	0.5	3.03976	0.999697	8.11845	UP
MEAF6	119.696	0.5	3.0419	0.999679	7.90323	UP
ILF3	298.344	1.34215	2.78962	0.999677	7.79629	UP
ZC3H15	102.05	0.5	2.78846	0.99967	7.67313	UP
CDC42EP3	89.793	0.5	2.78838	0.99967	7.48853	UP
SRRM1	116.668	0.5	3.04344	0.999667	7.86626	UP
RAB1B	137.338	0.5	3.04523	0.999651	8.10159	UP
COPS2	78.9034	0.5	2.78447	0.999646	7.30202	UP
RPL31P11	893.557	2.81711	3.26962	0.999642	8.3092	UP
KLC1	85.6131	0.5	2.78331	0.999639	7.41976	UP
ARPC1B	530.132	2.5095	2.78229	0.999632	7.72281	UP
CCNC	106.092	0.5	2.78171	0.999629	7.72917	UP
HNRNPC	498.313	2.25573	2.78171	0.999629	7.78732	UP
TXN	861.364	5.52282	3.26856	0.999629	7.28508	UP
LYPLA1	86.0091	0.5	2.78111	0.999625	7.42642	UP
MIR155	91.9926	0.5	2.78107	0.999625	7.52345	UP
ALDH1A1	82.5875	0.5	2.78054	0.999622	7.36785	UP
S100A6	408.255	1.34215	2.77967	0.999616	8.24878	UP
PFKP	119.018	0.5	3.04952	0.999612	7.89504	UP
PAIP2	443.346	1.80058	2.7778	0.999605	7.94383	UP
MRPL11	82.0105	0.5	2.777	0.9996	7.35774	UP
HIST1H1E	138.17	0.5	3.05256	0.999582	8.1103	UP
TRAM1	145.759	0.5	3.26496	0.999581	8.18744	UP
TUBA1A	120.737	0.5	2.7735	0.999579	7.91573	UP
DBNDD2	83.7175	0.5	2.77148	0.999567	7.38746	UP
SMIM12	76.9221	0.5	2.76744	0.999543	7.26533	UP
U2AF2	81.618	0.5	2.76732	0.999542	7.35082	UP
DDX3X	76.924	0.5	2.76673	0.999539	7.26536	UP
S100A10	370.473	2.85351	2.76596	0.999534	7.02049	UP
SLC25A6	315.551	1.28399	2.76498	0.999529	7.9411	UP
PMEPA1	112.85	0.5	2.76431	0.999525	7.81827	UP
RGS10	96.5816	0.5	2.76314	0.999518	7.59368	UP
MFF	78.5494	0.5	2.7631	0.999518	7.29553	UP
SNORD83B	74.6104	0.5	2.76278	0.999516	7.2213	UP
RBM12	92.8139	0.5	2.76156	0.99951	7.53627	UP
MIR24-1	119.104	0.5	3.05999	0.999504	7.89608	UP
TUBA1C	106.351	0.5	3.06024	0.999501	7.73268	UP
CHMP4B	84.7782	0.5	2.75995	0.999501	7.40562	UP
PEA15	81.8868	0.5	2.75947	0.999498	7.35556	UP
CFL1	532.439	6.86642	2.56976	0.999484	6.27692	UP
SMAD5	71.8194	0.5	2.57043	0.999484	7.1663	UP
TAGLN2	248.88	1.34215	2.57128	0.999483	7.53476	UP
EMC8	80.2511	0.5	2.57236	0.999483	7.32645	UP
SENP5	102.96	0.5	2.56389	0.999482	7.68595	UP
RANBP1	524.531	4.11768	3.06205	0.99948	6.99305	UP
USP1	73.8747	0.5	2.56092	0.99948	7.20701	UP
PSMG3	72.6405	0.5	2.57731	0.999478	7.1827	UP
ZC3H14	79.3618	0.5	2.57778	0.999478	7.31037	UP
GREM1	79.9016	0.5	2.57782	0.999478	7.32015	UP
COX4I1	286.15	5.32143	2.57989	0.999475	5.74881	UP
TCEB2	66.4582	0.5	2.58021	0.999474	7.05438	UP
CHTF8	60.0282	0.5	2.55659	0.999473	6.90757	UP
EIF4EBP1	273.471	1.34215	2.58204	0.999471	7.6707	UP
G3BP2	70.5051	0.5	2.5824	0.999471	7.13965	UP
TOR1AIP2	65.3473	0.5	2.55489	0.99947	7.03006	UP
RBM39	252.34	1.34215	2.58294	0.99947	7.55468	UP
ZNF146	75.9717	0.5	2.58383	0.999468	7.24739	UP
EIF1AX	56.4799	0.5	2.5524	0.999465	6.81966	UP
PRPF8	80.8034	0.5	2.58527	0.999465	7.33634	UP
PSME3	96.4047	0.5	2.58571	0.999464	7.59103	UP
TMPO	68.5043	0.5	2.58732	0.99946	7.09812	UP
ARL5A	65.8939	0.5	2.54967	0.999458	7.04207	UP
UBE3A	69.1038	0.5	2.58824	0.999458	7.11069	UP
CNPY2	65.9292	0.5	2.54925	0.999457	7.04285	UP
MRPL12	78.7858	0.5	2.7516	0.999457	7.29986	UP
RPS23	82.2679	0.5	2.7512	0.999455	7.36226	UP
NBEAL1	472.838	14.4957	2.59044	0.999452	5.02765	UP
MRPL17	69.4602	0.5	2.59051	0.999452	7.11811	UP
ARHGDIA	72.8109	0.5	2.59245	0.999447	7.18608	UP
ATP5I	77.0184	0.5	2.74589	0.99943	7.26713	UP
SFPQ	79.1553	0.5	2.59918	0.999426	7.30661	UP
ZC3H7B	67.2859	0.5	2.53979	0.999426	7.07223	UP
CSNK1D	90.2535	0.5	2.74503	0.999426	7.49591	UP
PAX8	112.428	0.5	2.74469	0.999424	7.81286	UP
EHHADH	78.8431	0.5	2.74465	0.999424	7.30091	UP
EMC7	81.3118	0.5	2.60012	0.999423	7.34539	UP
CRIM1	71.3826	0.5	2.60331	0.999412	7.1575	UP
STX3	63.3004	0.5	2.53587	0.99941	6.98414	UP
TFPT	76.2275	0.5	2.60508	0.999406	7.25224	UP
NRBP1	73.4175	0.5	2.53366	0.999401	7.19805	UP
NARS	98.9407	0.5	2.73866	0.999398	7.62849	UP
NUCKS1	69.5329	0.5	2.5329	0.999398	7.11962	UP
SEPT2	65.715	0.5	2.60799	0.999395	7.03815	UP
UHMK1	65.3661	0.5	2.60841	0.999394	7.03047	UP
XRCC6	77.6325	0.5	2.73759	0.999394	7.27859	UP
CCNA2	68.2384	0.5	2.53004	0.999385	7.09251	UP
WRB	70.0007	0.5	2.52972	0.999383	7.1293	UP
RNF4	78.8747	0.5	2.61246	0.999379	7.30149	UP
TMEM106C	73.3072	0.5	2.61274	0.999378	7.19588	UP
RPL26	409.838	4.6745	2.7334	0.999378	6.4541	UP
ZFAND5	60.0493	0.5	2.61494	0.99937	6.90807	UP
CDCA5	83.7981	0.5	2.61509	0.999369	7.38884	UP
TRIM44	78.8921	0.5	2.61623	0.999365	7.30181	UP
PCBD1	65.6761	0.5	2.61745	0.999361	7.0373	UP
IPO9	71.4313	0.5	2.61772	0.99936	7.15848	UP
PTGES3	490.247	4.14491	2.52405	0.999357	6.88603	UP
EEF1A1	299.943	4.80772	2.52388	0.999356	5.96319	UP
SNORD11	62.5161	0.5	2.52388	0.999356	6.96615	UP
EIF1	367.118	4.84412	2.72601	0.999352	6.24386	UP
CHD9	65.9627	0.5	2.62069	0.999349	7.04358	UP
DAZAP1	92.5718	0.5	2.72418	0.999346	7.5325	UP
PSME2	101.179	0.5	2.72414	0.999346	7.66077	UP
RPS10	57.6883	0.5	2.39236	0.999345	6.85021	UP
EEF1D	55.5779	0.5	2.3939	0.999345	6.79644	UP
PPP6R1	60.4356	0.5	2.3891	0.999345	6.91733	UP
RHOC	71.0369	0.5	2.52154	0.999345	7.1505	UP
CEBPG	61.6625	0.5	2.39479	0.999344	6.94632	UP
ARL4C	54.2852	0.5	2.38607	0.999343	6.76249	UP
ILF2	58.0686	0.5	2.38601	0.999343	6.85969	UP
SMIM7	68.055	0.5	2.38584	0.999343	7.08863	UP
SNORD56	53.5481	0.5	2.39753	0.999343	6.74276	UP
DKC1	56.5584	0.5	2.38474	0.999342	6.82167	UP
SEC14L1	69.2868	0.5	2.52095	0.999342	7.11451	UP
NRAS	55.2614	0.5	2.38406	0.999341	6.7882	UP
WIPI2	50.6999	0.5	2.38282	0.99934	6.66391	UP
PPP1CA	77.8836	0.5	2.62344	0.99934	7.28325	UP
KAT7	53.1358	0.5	2.40123	0.999339	6.73161	UP
PPP1CB	56.0328	0.5	2.38185	0.999339	6.8082	UP
BRK1	76.4747	0.5	2.72182	0.999339	7.25691	UP
STX16	75.0163	0.5	2.72135	0.999337	7.22913	UP
SMG7	59.5411	0.5	2.40296	0.999337	6.89581	UP
EHMT2	53.1173	0.5	2.3801	0.999336	6.73111	UP
BPGM	52.6718	0.5	2.37994	0.999336	6.71896	UP
ARFGEF2	144.932	0.5	2.62487	0.999335	8.17923	UP
CRIP2	52.8706	0.5	2.37897	0.999335	6.72439	UP
CANX	369.056	9.67865	2.37869	0.999334	5.25289	UP
AAMP	86.5407	0.5	2.72015	0.999334	7.43531	UP
MLEC	75.3817	0.5	2.6252	0.999334	7.23614	UP
TKT	66.3638	0.5	2.37791	0.999333	7.05232	UP
GPX1	74.1098	0.5	2.40672	0.999331	7.21159	UP
ARL4A	73.7583	0.5	2.62642	0.99933	7.20473	UP
YWHAG	73.7707	0.5	2.62643	0.999329	7.20498	UP
PTBP3	73.0189	0.5	2.37575	0.999329	7.1902	UP
RPS8	58.6696	0.5	2.37567	0.999328	6.87454	UP
YKT6	70.6018	0.5	2.62682	0.999328	7.14163	UP
SH3RF1	90.1097	0.5	2.71806	0.999328	7.49361	UP
CALM3	56.3224	0.5	2.40889	0.999327	6.81564	UP
NFE2L2	51.7698	0.5	2.37468	0.999326	6.69404	UP
HSD17B10	53.3102	0.5	2.37449	0.999326	6.73634	UP
MALAT1	995.514	29.5416	2.62796	0.999325	5.07462	UP
ENOPH1	49.1146	0.5	2.3734	0.999323	6.61808	UP
USP14	74.2812	0.5	2.51702	0.999322	7.21493	UP
HS3ST1	66.07	0.5	2.41139	0.999322	7.04592	UP
ZDHHC4	47.6316	0.5	2.37239	0.999321	6.57385	UP
RAB31	50.4668	0.5	2.37167	0.999319	6.65726	UP
PCNXL2	1175.53	30.6701	2.62982	0.999319	5.26034	UP
SLC25A39	67.2245	0.5	2.51611	0.999318	7.07092	UP
PPA1	73.1144	0.5	2.63033	0.999317	7.19208	UP
FKBP2	59.2006	0.5	2.41385	0.999316	6.88754	UP
UXS1	55.5169	0.5	2.41397	0.999316	6.79485	UP
SMARCB1	58.038	0.5	2.37044	0.999316	6.85893	UP
TUBB	374.086	1.66735	2.63152	0.999313	7.80967	UP
DAB2	66.1668	0.5	2.41514	0.999313	7.04804	UP
KIAA0947	59.0268	0.5	2.41516	0.999313	6.8833	UP
PIM1	83.4968	0.5	2.71217	0.999313	7.38365	UP
TMEM134	54.4675	0.5	2.36897	0.999311	6.76732	UP
EIF2AK4	58.2812	0.5	2.51467	0.999311	6.86496	UP
LSM5	264.025	1.80058	2.41588	0.999311	7.19607	UP
HAX1	57.3067	0.5	2.41624	0.99931	6.84063	UP
PRMT5	54.4383	0.5	2.36837	0.99931	6.76655	UP
SSRP1	80.2179	0.5	2.70945	0.999306	7.32585	UP
CYB5B	86.9902	0.5	2.41791	0.999305	7.44278	UP
ZAK	58.6745	0.5	2.5134	0.999305	6.87466	UP
H2AFZ	377.775	1.78782	2.70873	0.999305	7.72318	UP
NACA	320.129	2.25573	2.41899	0.999302	7.14892	UP
ATP6V1F	89.7873	0.5	2.70771	0.999302	7.48844	UP
EIF4EBP2	63.5373	0.5	2.41925	0.999302	6.98953	UP
ZCCHC17	80.2827	0.5	2.63581	0.999301	7.32702	UP
LSM12	270.443	2.96792	2.36565	0.999301	6.50972	UP
PAX6	100.746	0.5	2.70688	0.999301	7.65457	UP
PLEC	83.6203	0.5	2.70603	0.999299	7.38578	UP
CORO1C	79.6963	0.5	2.63685	0.999298	7.31644	UP
ARL14EP	46.5203	0.5	2.36438	0.999296	6.53979	UP
TRMT112	68.0431	0.5	2.70476	0.999296	7.08838	UP
NPLOC4	62.87	0.5	2.4219	0.999294	6.9743	UP
HNRNPD	203.142	1.34215	2.36335	0.999293	7.2418	UP
H2AFV	381.326	1.80058	2.70294	0.999292	7.72642	UP
SLC35B1	56.0618	0.5	2.51069	0.999292	6.80895	UP
RALA	91.3648	0.5	2.70128	0.999289	7.51357	UP
OIP5-AS1	57.8215	0.5	2.42349	0.999289	6.85353	UP
IMPA2	56.8461	0.5	2.42431	0.999287	6.82899	UP
RAB4A	59.3371	0.5	2.50953	0.999287	6.89086	UP
PCBP2	55.8915	0.5	2.42463	0.999286	6.80456	UP
TM4SF1	54.3539	0.5	2.42468	0.999286	6.76431	UP
CD2AP	74.7481	0.5	2.42535	0.999284	7.22397	UP
LYPD1	73.0507	0.5	2.69786	0.999283	7.19083	UP
C7orf73	65.2316	0.5	2.64348	0.999283	7.0275	UP
MRPL23	58.4969	0.5	2.50841	0.999281	6.87029	UP
ARSJ	70.0462	0.5	2.64442	0.999281	7.13024	UP
YWHAE	837.92	40.9338	2.69631	0.999281	4.35545	UP
SMC1A	108.424	0.5	2.6963	0.999281	7.76054	UP
RPL34	74.3076	0.5	2.50821	0.99928	7.21544	UP
HELLS	71.0228	0.5	2.42648	0.99928	7.15021	UP
TOB2	50.3773	0.5	2.35988	0.999279	6.6547	UP
C8orf59	66.256	0.5	2.64607	0.999278	7.04998	UP
BAIAP2L1	353.373	3.95423	2.35938	0.999277	6.48165	UP
PDE6D	126.346	0.5	2.64648	0.999277	7.98123	UP
MAF1	55.527	0.5	2.42791	0.999276	6.79512	UP
LOXL1-AS1	64.1489	0.5	2.50693	0.999275	7.00335	UP
TMA7	374.524	1.66735	2.6483	0.999274	7.81136	UP
RCAN1	84.617	0.5	2.69152	0.999273	7.40288	UP
TMA16	58.7948	0.5	2.42906	0.999272	6.87762	UP
CDK1	78.9016	0.5	2.69017	0.999272	7.30198	UP
TUBG1	64.5046	0.5	2.42988	0.999269	7.01133	UP
ECT2	58.3195	0.5	2.35753	0.999269	6.86591	UP
WDR1	88.1431	0.5	2.43009	0.999269	7.46178	UP
UBE2U	105.142	0.5	2.68745	0.999268	7.7162	UP
ARF3	70.4255	0.5	2.65251	0.999267	7.13803	UP
TMEM11	78.0598	0.5	2.68641	0.999267	7.28651	UP
DDHD2	64.5825	0.5	2.50513	0.999267	7.01307	UP
DNAJB11	91.3768	0.5	2.68583	0.999266	7.51376	UP
TPP2	62.5611	0.5	2.50499	0.999266	6.96719	UP
CDC26	79.683	0.5	2.65383	0.999266	7.3162	UP
VIM	1520.59	12.5533	2.65446	0.999265	6.92042	UP
TIMM9	120.833	0.5	2.65469	0.999264	7.91687	UP
SPTSSA	56.0438	0.5	2.43149	0.999264	6.80848	UP
CCNL1	71.3426	0.5	2.65508	0.999264	7.15669	UP
DNAJC19	118.413	0.5	3.07891	0.999263	7.88768	UP
LSM6	57.5519	0.5	2.43192	0.999263	6.84679	UP
IK	86.3145	0.5	2.65684	0.999262	7.43153	UP
CAST	68.5667	0.5	2.65809	0.999261	7.09944	UP
PTPN3	80.9532	0.5	2.67896	0.99926	7.33902	UP
FUBP1	66.696	0.5	2.50357	0.99926	7.05953	UP
VAPA	227.34	1.28399	2.35523	0.999259	7.46807	UP
PKIA	171.834	0.5	3.24566	0.999258	8.42487	UP
LANCL2	94.8254	0.5	2.66227	0.999258	7.5672	UP
DCUN1D5	75.0748	0.5	2.67518	0.999258	7.23026	UP
PFDN2	76.1721	0.5	2.67485	0.999258	7.25119	UP
GCSH	57.7495	0.5	2.43343	0.999258	6.85174	UP
TCEAL4	65.9269	0.5	2.67464	0.999258	7.0428	UP
MMGT1	74.6204	0.5	2.67424	0.999258	7.2215	UP
RAD51C	83.8329	0.5	2.66571	0.999257	7.38944	UP
MYEOV2	77.2802	0.5	2.66599	0.999257	7.27203	UP
ENSA	64.7214	0.5	2.66604	0.999257	7.01617	UP
PRRC2A	70.4061	0.5	2.67136	0.999257	7.13763	UP
DNAJA1	357.371	3.81007	2.6706	0.999257	6.55146	UP
ING2	58.5883	0.5	2.35455	0.999256	6.87254	UP
ABHD13	65.8411	0.5	2.35454	0.999256	7.04092	UP
FKBP4	49.2083	0.5	2.35436	0.999255	6.62083	UP
NDUFB11	48.652	0.5	2.35421	0.999254	6.60443	UP
TMEM54	163.204	0.5	3.07963	0.999253	8.35053	UP
ASL	54.0857	0.5	2.35346	0.99925	6.75717	UP
RFC2	57.0656	0.5	2.43632	0.999249	6.83455	UP
HMGB3	63.4606	0.5	2.49895	0.999241	6.98779	UP
PAIP1	52.8143	0.5	2.43874	0.999241	6.72286	UP
RNF5	59.2644	0.5	2.35104	0.999238	6.88909	UP
IQGAP1	51.448	0.5	2.35034	0.999235	6.68504	UP
EIF4H	115.948	0.5	3.08087	0.999235	7.85733	UP
RBBP7	281.477	2.45134	2.44098	0.999234	6.8433	UP
CSNK1E	56.8501	0.5	2.44102	0.999234	6.82909	UP
EZR	122.713	0.5	3.081	0.999233	7.93914	UP
TFG	52.2904	0.5	2.44163	0.999232	6.70847	UP
ZDHHC5	55.8037	0.5	2.44167	0.999232	6.80229	UP
WBP5	288.812	1.66735	2.49649	0.999232	7.43643	UP
PSMC1	61.6658	0.5	2.3497	0.999231	6.9464	UP
PPM1D	58.3523	0.5	2.44255	0.999229	6.86672	UP
RPL23P8	45.9696	0.5	2.34793	0.999222	6.52261	UP
SERPINE1	249.989	2.12614	2.34738	0.999219	6.87748	UP
CDK16	46.4014	0.5	2.34725	0.999218	6.5361	UP
CGGBP1	60.6526	0.5	2.49205	0.999217	6.9225	UP
TSN	73.9165	0.5	2.44745	0.999216	7.20782	UP
SLC20A1	66.4257	0.5	2.49151	0.999215	7.05367	UP
STRADB	58.0816	0.5	2.49139	0.999215	6.86001	UP
SMIM15	58.6199	0.5	2.3462	0.999213	6.87332	UP
ADAM9	48.9637	0.5	2.34599	0.999211	6.61364	UP
EIF3M	56.3589	0.5	2.48958	0.99921	6.81657	UP
YTHDC1	58.8543	0.5	2.48924	0.999209	6.87908	UP
NBN	55.0103	0.5	2.34537	0.999208	6.78163	UP
VEZF1	48.9134	0.5	2.34512	0.999206	6.61216	UP
PHF20L1	61.4845	0.5	2.45252	0.999203	6.94215	UP
WDR45B	59.3517	0.5	2.48695	0.999203	6.89122	UP
MZT1	60.7915	0.5	2.45275	0.999203	6.9258	UP
KXD1	53.8384	0.5	2.34443	0.999203	6.75056	UP
CLU	404.646	1.78782	2.48667	0.999202	7.82232	UP
LARS	317.408	3.51703	2.4857	0.9992	6.49584	UP
TMEM126A	55.2695	0.5	2.4543	0.999199	6.78841	UP
HINT1	305.372	1.80058	2.45444	0.999199	7.40597	UP
APH1A	54.876	0.5	2.45475	0.999199	6.7781	UP
ZNF131	68.5496	0.5	2.45509	0.999198	7.09908	UP
TEX30	64.5836	0.5	2.45524	0.999198	7.0131	UP
RANGAP1	53.1876	0.5	2.34347	0.999197	6.73302	UP
DPM1	51.2185	0.5	2.3431	0.999195	6.67859	UP
ATG3	63.9442	0.5	2.45673	0.999195	6.99874	UP
CAND1	60.2007	0.5	2.45683	0.999195	6.91171	UP
ACIN1	317.615	1.56569	2.48297	0.999194	7.66434	UP
EGFR	70.7643	0.5	2.48287	0.999194	7.14495	UP
GRPEL1	62.8716	0.5	2.48269	0.999194	6.97434	UP
AJUBA	68.1696	0.5	2.45736	0.999194	7.09106	UP
AKR1B10	58.7911	0.5	2.48264	0.999194	6.87753	UP
LAP3	52.7784	0.5	2.48144	0.999191	6.72188	UP
RMDN3	56.8681	0.5	2.45876	0.999191	6.82955	UP
NDFIP2	63.4726	0.5	2.48084	0.999191	6.98806	UP
CDK6	260.067	1.56569	2.48052	0.99919	7.37594	UP
HSPD1	241.908	1.34215	2.48018	0.99919	7.49377	UP
ERGIC1	204.567	0.5	3.08399	0.999188	8.67643	UP
LUC7L3	62.4566	0.5	2.46115	0.999188	6.96478	UP
BRD3	54.1326	0.5	2.46222	0.999187	6.75843	UP
NSA2	58.8289	0.5	2.47692	0.999185	6.87845	UP
ELOVL5	53.4683	0.5	2.34129	0.999184	6.74061	UP
IFRD2	70.7419	0.5	2.47524	0.999184	7.14449	UP
VDAC2	57.4508	0.5	2.46519	0.999184	6.84426	UP
ABCF1	68.9123	0.5	2.47331	0.999183	7.10669	UP
RRM2B	84.4995	0.5	2.4728	0.999183	7.40087	UP
CNBP	283.876	1.80058	2.46779	0.999183	7.30066	UP
PFDN4	58.2587	0.5	2.47103	0.999182	6.8644	UP
SEC61G	69.808	0.5	2.47066	0.999182	7.12532	UP
TOMM40	54.8694	0.5	2.47034	0.999182	6.77793	UP
TCEB1	241.735	1.34215	2.46975	0.999182	7.49274	UP
LUZP6	51.249	0.5	2.34043	0.999179	6.67945	UP
RPS21	74.9646	0.5	2.33947	0.999173	7.22814	UP
LINC00669	545.655	20.8584	2.33591	0.99915	4.70929	UP
NUTF2	253.04	1.66735	2.33584	0.99915	7.24566	UP
STK35	57.7289	0.5	2.33558	0.999148	6.85122	UP
SUMO3	51.7558	0.5	2.33553	0.999148	6.69365	UP
ADAR	60.6223	0.5	2.33544	0.999147	6.92178	UP
HBEGF	55.1399	0.5	2.33522	0.999146	6.78502	UP
EIF4A2	274.939	2.25573	2.33355	0.999135	6.92937	UP
NET1	49.6646	0.5	2.33188	0.999124	6.63415	UP
PSMB4	45.0669	0.5	2.33178	0.999123	6.494	UP
SOCS4	72.0573	0.5	2.33022	0.999113	7.17107	UP
HINT2	48.8463	0.5	2.32872	0.999102	6.61018	UP
PLP2	126.842	0.5	3.23771	0.999097	7.98689	UP
VARS	46.5656	0.5	2.32446	0.999072	6.54119	UP
EIF3D	46.7751	0.5	2.32197	0.999054	6.54767	UP
ITFG1	56.4612	0.5	2.32175	0.999053	6.81919	UP
KIAA1430	128.147	0.5	3.09302	0.999045	8.00166	UP
NOL8	62.6592	0.5	2.31829	0.999027	6.96945	UP
PDCD10	72.9446	0.5	2.31821	0.999027	7.18873	UP
LDHA	54.1645	0.5	2.31797	0.999025	6.75928	UP
HNRNPH1	52.8879	0.5	2.31781	0.999024	6.72487	UP
RPN2	51.3832	0.5	2.31643	0.999014	6.68323	UP
PFN1	517.596	4.14491	2.3163	0.999013	6.96434	UP
FLOT2	58.7948	0.5	2.31587	0.99901	6.87762	UP
PNRC1	278.248	0.5	3.23358	0.999009	9.12023	UP
CLTA	103.777	0.5	3.09573	0.999	7.69734	UP
ABCD3	280.431	15031.4	-3.29547	1	-5.74419	Down
BCORL1	52.675	2163.39	-3.34333	1	-5.36003	Down
DIRC3	44.789	1444.41	-2.85592	1	-5.01119	Down
IGF2BP2	22.9457	877.245	-2.74036	1	-5.25669	Down
KCNH4	36.4831	2068.16	-3.12732	1	-5.82497	Down
LOC100506207	61.9881	2473.69	-3.29138	1	-5.31853	Down
MLLT10	67.0145	1627.39	-3.2839	1	-4.60194	Down
NDRG2	22.2034	1354.61	-3.443	1	-5.93095	Down
NKAIN1	78.7061	2535.46	-3.28835	1	-5.00963	Down
SLC22A16	122.769	7821	-3.3961	1	-5.99334	Down
SMAD3	194.076	3803.58	-2.94838	1	-4.29267	Down
SNX29	135.952	3548.87	-2.94101	1	-4.70619	Down
SPAG16	200.031	7750.07	-2.94712	1	-5.27592	Down
ZNF578	84.2296	2572.57	-3.44559	1	-4.93274	Down
ARHGAP15	30.0724	1110.76	-3.12542	1	-5.20696	Down
PLEKHA4	35.7128	13929.5	-3.41685	1	-8.60749	Down
RNF219-AS1	28.0644	955.025	-2.79505	1	-5.08872	Down
RYR2	92.8369	3339.84	-3.75933	1	-5.16894	Down
SLC26A3	16.1988	1308.03	-3.36347	1	-6.33536	Down
TBC1D5	37.7633	2654.92	-2.97556	1	-6.13554	Down
DNAH9	69.1598	1916.61	-2.95755	1	-4.79248	Down
KCNH1	96.1918	1360.11	-2.74651	1	-3.82166	Down
LOC100505676	0.5	164.934	-3.25202	1	-8.36574	Down
NXN	81.4577	1249.43	-2.71231	1	-3.93908	Down
SHROOM2	114.915	3375.7	-3.13014	1	-4.87655	Down
FLT1	191.723	8576.22	-2.71201	1	-5.48325	Down
ZNF682	0.98547	301.767	-2.91204	1	-8.25841	Down
BICC1	176.248	3436.47	-3.09524	1	-4.28525	Down
C11orf80	107.613	4537.65	-3.00303	1	-5.39802	Down
GON4L	48.8787	1318.07	-2.76207	1	-4.75307	Down
KSR2	68.1247	3069.74	-3.26433	1	-5.4938	Down
BPI	17.4443	843.255	-2.95664	1	-5.59514	Down
DOCK9	143.756	2749.53	-2.93736	1	-4.25749	Down
GAS7	22.1281	942.81	-3.13665	1	-5.41302	Down
GPM6A	11.9991	822.105	-2.74369	1	-6.09832	Down
AMDHD1	0.775327	708.493	-3.61229	1	-9.83573	Down
FAM21C	94.4588	3036.55	-2.90693	1	-5.0066	Down
FLJ22447	38.4633	1484.34	-3.22837	1	-5.2702	Down
ACSBG2	8.78505	450.021	-2.84984	1	-5.6788	Down
LINC00189	30.3003	1294.82	-3.09424	1	-5.41728	Down
TGFBR2	50.1552	1131.42	-2.79839	1	-4.49559	Down
CYP2B7P1	2.30838	207.832	-2.74474	1	-6.4924	Down
NXPE1	0.58643	827.103	-3.9384	1	-10.4619	Down
ENPP2	3.79183	351.19	-2.81811	1	-6.53321	Down
SYCP1	9.93932	428.884	-2.76777	1	-5.4313	Down
MARK3	146.093	10120.4	-2.84207	1	-6.11424	Down
PALLD	24.9819	964.91	-2.99185	1	-5.27144	Down
C22orf23	15.3701	1299.34	-2.95525	1	-6.4015	Down
LOC100130357	17.8456	933.971	-2.93578	1	-5.70973	Down
MYOCD	11.3153	578.578	-2.82032	1	-5.67617	Down
ACVR1B	195.072	7057	-2.80495	1	-5.17697	Down
EPHA3	25.3837	744.431	-2.82236	1	-4.87416	Down
KAL1	32.2505	2771.13	-3.06624	1	-6.42501	Down
OR9Q1	25.2565	1253.11	-3.04699	1	-5.63271	Down
PRKAR2A	166.713	5313.19	-2.80344	1	-4.99414	Down
RASAL2	103.858	2802.15	-2.86683	1	-4.75385	Down
SYT5	7.99232	631.529	-3.26634	1	-6.30409	Down
TUBGCP2	63.7724	1925.5	-3.04931	1	-4.91616	Down
WDR66	51.5368	3209.02	-3.45085	1	-5.96039	Down
UHRF2	34.4663	1074.09	-2.72484	1	-4.96179	Down
CREB1	137.678	4239.98	-3.15014	1	-4.94469	Down
LIMD1	70.5495	1810.82	-2.82693	1	-4.68187	Down
NCALD	11.07	733.106	-2.85871	1	-6.0493	Down
THSD4	58.8282	13101.9	-3.89651	1	-7.79905	Down
GCC2	63.0548	2244.08	-2.86975	1	-5.15337	Down
LOC400799	10.5238	596.628	-2.77408	1	-5.8251	Down
TRAPPC3	10.7403	748.147	-2.84642	1	-6.12221	Down
LDHC	57.7259	2354.61	-2.69888	1	-5.35012	Down
NEURL4	49.1469	1595.93	-2.69855	1	-5.02116	Down
TRIM22	3.27488	12945.2	-3.65772	1	-11.9487	Down
ATP12A	26.9178	2102.98	-3.89795	1	-6.28773	Down
PUS7	52.4705	38676.9	-3.96359	1	-9.52575	Down
SAMD4A	90.8648	1009.31	-2.68559	1	-3.4735	Down
TRIM52-AS1	29.1867	1451.8	-2.6807	1	-5.63638	Down
GRIN2A	16.3008	2384.28	-2.68058	1	-7.19247	Down
TTTY13	1.46075	155.127	-2.67975	1	-6.73059	Down
AFF1	69.0456	1086.96	-2.67581	1	-3.97661	Down
SEZ6L2	1.59968	9264.32	-4.50889	1	-12.4997	Down
NRG3	64.1057	1334.08	-2.66695	1	-4.37925	Down
SMYD3	61.4085	1128.11	-2.65687	1	-4.19932	Down
AFAP1	15.0034	1081.06	-2.64285	1	-6.17102	Down
RNF165	6.11103	350.093	-2.63862	1	-5.84018	Down
C16orf45	40.8507	1077.34	-2.62281	1	-4.72097	Down
LOC440040	18.1944	838.172	-2.61669	1	-5.52568	Down
TMEM154	8.51965	347.166	-2.61495	1	-5.34869	Down
GPR1	10.1568	765.77	-2.61109	1	-6.2364	Down
FMN1	22.7363	878.823	-2.60783	1	-5.2725	Down
PDE4A	26.9355	730.123	-2.59865	1	-4.76056	Down
RIPPLY3	17.4735	657.694	-2.59574	1	-5.23417	Down
MACF1	162.897	2024.09	-2.58909	1	-3.63524	Down
SIX3	3.74533	279.626	-2.58417	1	-6.22226	Down
ANKFN1	11.2371	449.722	-2.58348	1	-5.32269	Down
PLD5	58.2579	1344.55	-2.58148	1	-4.52853	Down
LY75-CD302	10.9657	540.043	-2.57902	1	-5.622	Down
ARL8B	29.8815	633.075	-2.57641	1	-4.40505	Down
LOC339529	3.9424	562.355	-2.56447	1	-7.15626	Down
PARP6	3.76376	406.898	-2.55833	1	-6.75635	Down
PBX3	38.8977	746.563	-2.54015	1	-4.26251	Down
GTF2F1	33.3749	2085.8	-2.537	1	-5.9657	Down
C4orf22	20.1115	700.094	-2.53635	1	-5.12146	Down
NPAS1	20.3938	549.933	-2.52464	1	-4.75306	Down
DYDC1	75.8871	1200.65	-2.51038	0.999999	-3.98382	Down
CAMK4	16.9127	972.354	-2.50098	0.999997	-5.8453	Down
PYGO1	29.8999	855.219	-2.49918	0.999997	-4.83808	Down
SGMS1	15.6396	365.856	-2.49137	0.999995	-4.548	Down
ARL8A	32.0216	1234.87	-2.49052	0.999995	-5.26916	Down
DOK5	9.76472	438.12	-2.47789	0.999988	-5.4876	Down
SYT2	81.0451	5477.12	-2.47478	0.999986	-6.07855	Down
LPAR4	4.04502	335.203	-2.47325	0.999984	-6.37275	Down
N4BP2L1	80.5295	1521.46	-2.46047	0.999968	-4.23979	Down
EEA1	43.8873	809.225	-2.45319	0.999953	-4.20467	Down
PLAC8	2.3167	206.08	-2.4461	0.999933	-6.47499	Down
COG3	39.5251	800.12	-2.43657	0.999896	-4.33938	Down
COL25A1	33.8564	1822.98	-2.43231	0.999874	-5.75073	Down
VPS41	51.6598	1163.3	-2.415	0.999746	-4.49304	Down
RGPD8	2.04286	197.899	-2.41269	0.999723	-6.59803	Down
LRP1B	161.194	4436.03	-2.40974	0.999692	-4.7824	Down
TRAPPC12	10.1327	454.977	-2.40808	0.999674	-5.4887	Down
BCAS3	1046.85	5876.04	-2.40408	0.999626	-2.48879	Down
WDR25	358.251	30360.9	-2.39264	0.999463	-6.4051	Down
SCN1A	5.22981	220.405	-2.39136	0.999442	-5.39725	Down
PTPRR	62.136	1196.3	-2.39015	0.999422	-4.267	Down
SH3BGRL	165.628	3293.96	-2.38658	0.999362	-4.3138	Down
C14orf37	2.89299	204.715	-2.38589	0.99935	-6.14491	Down
TMPRSS4	3.2741	163.091	-2.37793	0.999202	-5.63843	Down
SLC5A11	4.47915	190.219	-2.37518	0.999148	-5.40829	Down
ZNF814	2.28565	128.085	-2.2021	0.999144	-5.80835	Down
BNC2	19.6358	384.028	-2.20838	0.999143	-4.28965	Down
ATAD3A	7.68666	258.602	-2.19245	0.999127	-5.07223	Down
SFRP1	5.72116	198.181	-2.21708	0.999123	-5.11437	Down
ST6GALNAC3	95.3373	1551.27	-2.19075	0.999123	-4.02426	Down
PHOSPHO2-KLHL23	10.8043	609.474	-2.1906	0.999122	-5.81788	Down
TXNDC8	1.47705	302.586	-2.21948	0.999113	-7.67848	Down
TLDC1	39.0707	2153.33	-2.22054	0.999108	-5.78434	Down
DLGAP3	11.4649	318.029	-2.18467	0.999102	-4.79387	Down
CPPED1	0.955724	97.3664	-2.18439	0.9991	-6.67069	Down
TMPRSS11E	4.44742	195.222	-2.22382	0.99909	-5.456	Down
PIEZO2	6.93745	316.926	-2.22517	0.999081	-5.51359	Down
ACVR1	7.27217	375.797	-2.22717	0.999067	-5.69143	Down
BNIPL	3.71823	170.209	-2.17614	0.999065	-5.51655	Down
CDHR2	20.9301	404.046	-2.17111	0.99904	-4.27086	Down
ECHDC2	2.54699	135.842	-2.16952	0.999032	-5.73699	Down
ST6GAL2	0.5	678.011	-2.16866	0.999028	-10.4052	Down
ITGBL1	4.20489	192.966	-2.16336	0.999001	-5.52013	Down
DEG: different expressed gene
