# Supplementary material for: Single-cell analyses of transcriptional heterogeneity in squamous cell carcinoma of urinary bladder
Source: Oncotarget. 2016 Sep 1;7(40):66069–76. doi: 10.18632/oncotarget.11803 (PMC5323215; doi:10.18632/oncotarget.11803)
Supplement: Supplementary file 4 [file oncotarget-07-66069-s004.xls]

## Sheet: ALL_DEG_enrich
Table S3. The pathways enriched by DEGs.
Gene Set Name	# Genes in Gene Set (K)	Description	# Genes in Overlap (k)	k/K	p-value	FDR q-value
KEGG_RIBOSOME	88	Ribosome	17	0.1932	1.03e-14	1.92e-12
KEGG_PROTEASOME	48	Proteasome	11	0.2292	7.46e-11	6.94e-09
KEGG_SPLICEOSOME	128	Spliceosome	15	0.1172	6.4e-10	3.97e-08
KEGG_CELL_CYCLE	128	Cell cycle	14	0.1094	5.9e-09	2.74e-07
KEGG_PATHOGENIC_ESCHERICHIA_COLI_INFECTION	59	Pathogenic Escherichia coli infection	10	0.1695	1.25e-08	4.65e-07
KEGG_OOCYTE_MEIOSIS	114	Oocyte meiosis	12	0.1053	1.1e-07	3.42e-06
KEGG_REGULATION_OF_ACTIN_CYTOSKELETON	216	Regulation of actin cytoskeleton	16	0.0741	1.3e-07	3.46e-06
KEGG_NEUROTROPHIN_SIGNALING_PATHWAY	126	Neurotrophin signaling pathway	12	0.0952	3.32e-07	7.72e-06
KEGG_ENDOCYTOSIS	183	Endocytosis	14	0.0765	5.33e-07	1.1e-05
KEGG_PANCREATIC_CANCER	70	Pancreatic cancer	9	0.1286	7.81e-07	1.45e-05
KEGG_PATHWAYS_IN_CANCER	328	Pathways in cancer	18	0.0549	1.82e-06	3.08e-05
KEGG_P53_SIGNALING_PATHWAY	69	p53 signaling pathway	8	0.1159	7.09e-06	0.00011
KEGG_CHRONIC_MYELOID_LEUKEMIA	73	Chronic myeloid leukemia	8	0.1096	1.08e-05	0.000155
KEGG_RNA_DEGRADATION	59	RNA degradation	7	0.1186	2.29e-05	0.000304
KEGG_BLADDER_CANCER	42	Bladder cancer	6	0.1429	3.02e-05	0.000375
KEGG_UBIQUITIN_MEDIATED_PROTEOLYSIS	138	Ubiquitin mediated proteolysis	10	0.0725	3.54e-05	0.000412
KEGG_GAP_JUNCTION	90	Gap junction	8	0.0889	5.04e-05	0.000551
KEGG_THYROID_CANCER	29	Thyroid cancer	5	0.1724	5.57e-05	0.000575
KEGG_LONG_TERM_POTENTIATION	70	Long-term potentiation	7	0.1	7.01e-05	0.000652
KEGG_RENAL_CELL_CARCINOMA	70	Renal cell carcinoma	7	0.1	7.01e-05	0.000652
KEGG_INSULIN_SIGNALING_PATHWAY	137	Insulin signaling pathway	9	0.0657	0.000183	0.00162
KEGG_GLIOMA	65	Glioma	6	0.0923	0.000359	0.00304
KEGG_GLUTATHIONE_METABOLISM	50	Glutathione metabolism	5	0.1	0.000774	0.00626
KEGG_NON_SMALL_CELL_LUNG_CANCER	54	Non-small cell lung cancer	5	0.0926	0.0011	0.00853
KEGG_TGF_BETA_SIGNALING_PATHWAY	86	TGF-beta signaling pathway	6	0.0698	0.00159	0.0114
KEGG_HUNTINGTONS_DISEASE	185	Huntington's disease	9	0.0486	0.00159	0.0114
KEGG_ERBB_SIGNALING_PATHWAY	87	ErbB signaling pathway	6	0.069	0.00168	0.0116
KEGG_FOCAL_ADHESION	201	Focal adhesion	9	0.0448	0.00279	0.0186
KEGG_FC_GAMMA_R_MEDIATED_PHAGOCYTOSIS	97	Fc gamma R-mediated phagocytosis	6	0.0619	0.00292	0.0187
KEGG_EPITHELIAL_CELL_SIGNALING_IN_HELICOBACTER_PYLORI_INFECTION	68	Epithelial cell signaling in Helicobacter pylori infection	5	0.0735	0.00308	0.0191
KEGG_MELANOMA	71	Melanoma	5	0.0704	0.00371	0.0217
KEGG_LYSINE_DEGRADATION	44	Lysine degradation	4	0.0909	0.00373	0.0217
KEGG_ADHERENS_JUNCTION	75	Adherens junction	5	0.0667	0.00469	0.0264
KEGG_MATURITY_ONSET_DIABETES_OF_THE_YOUNG	25	Maturity onset diabetes of the young	3	0.12	0.00547	0.0299
KEGG_AMYOTROPHIC_LATERAL_SCLEROSIS_ALS	53	Amyotrophic lateral sclerosis (ALS)	4	0.0755	0.00727	0.0386
KEGG_SMALL_CELL_LUNG_CANCER	84	Small cell lung cancer	5	0.0595	0.00755	0.039
KEGG_PURINE_METABOLISM	159	Purine metabolism	7	0.044	0.0087	0.0438
KEGG_ANTIGEN_PROCESSING_AND_PRESENTATION	89	Antigen processing and presentation	5	0.0562	0.00958	0.0457
KEGG_PROSTATE_CANCER	89	Prostate cancer	5	0.0562	0.00958	0.0457
KEGG_VALINE_LEUCINE_AND_ISOLEUCINE_BIOSYNTHESIS	11	Valine, leucine and isoleucine biosynthesis	2	0.1818	0.0105	0.049
