# Supplementary material for: Single-cell analyses of transcriptional heterogeneity in squamous cell carcinoma of urinary bladder
Source: Oncotarget. 2016 Sep 1;7(40):66069–76. doi: 10.18632/oncotarget.11803 (PMC5323215; doi:10.18632/oncotarget.11803)
Supplement: Supplementary file 5 [file oncotarget-07-66069-s005.xls]

## Sheet: Sheet1
Table S4. KEGG enrichment of top five gene module individually.
Module	Gene Set Name	# Genes in Gene Set (K)	Description	# Genes in Overlap (k)	k/K	p-value	FDR q-value
darkorange	KEGG_PATHWAYS_IN_CANCER	328	Pathways in cancer	16	0.0488	3.2e-07	5.95e-05
	KEGG_CELL_CYCLE	128	Cell cycle	9	0.0703	6.9e-06	0.000641
	KEGG_CARDIAC_MUSCLE_CONTRACTION	80	Cardiac muscle contraction	6	0.075	0.000168	0.00793
	KEGG_OOCYTE_MEIOSIS	114	Oocyte meiosis	7	0.0614	0.000171	0.00793
	KEGG_REGULATION_OF_ACTIN_CYTOSKELETON	216	Regulation of actin cytoskeleton	9	0.0417	0.000395	0.0145
	KEGG_CALCIUM_SIGNALING_PATHWAY	178	Calcium signaling pathway	8	0.0449	0.000501	0.0145
	KEGG_UBIQUITIN_MEDIATED_PROTEOLYSIS	138	Ubiquitin mediated proteolysis	7	0.0507	0.000546	0.0145
	KEGG_GLYCOSAMINOGLYCAN_BIOSYNTHESIS_CHONDROITIN_SULFATE	22	Glycosaminoglycan biosynthesis - chondroitin sulfate	3	0.1364	0.00138	0.0313
	KEGG_SMALL_CELL_LUNG_CANCER	84	Small cell lung cancer	5	0.0595	0.00168	0.0313
	KEGG_MAPK_SIGNALING_PATHWAY	267	MAPK signaling pathway	9	0.0337	0.00175	0.0313
	KEGG_NEUROTROPHIN_SIGNALING_PATHWAY	126	Neurotrophin signaling pathway	6	0.0476	0.00186	0.0313
	KEGG_SPLICEOSOME	128	Spliceosome	6	0.0469	0.00202	0.0313
	KEGG_PATHOGENIC_ESCHERICHIA_COLI_INFECTION	59	Pathogenic Escherichia coli infection	4	0.0678	0.00306	0.0438
blue	KEGG_NEUROTROPHIN_SIGNALING_PATHWAY	126	Neurotrophin signaling pathway	11	0.0873	7.27e-09	1.35e-06
	KEGG_SPLICEOSOME	128	Spliceosome	10	0.0781	1.02e-07	9.45e-06
	KEGG_REGULATION_OF_ACTIN_CYTOSKELETON	216	Regulation of actin cytoskeleton	11	0.0509	1.73e-06	9.12e-05
	KEGG_CHRONIC_MYELOID_LEUKEMIA	73	Chronic myeloid leukemia	7	0.0959	2.18e-06	9.12e-05
	KEGG_PROTEASOME	48	Proteasome	6	0.125	2.45e-06	9.12e-05
	KEGG_FOCAL_ADHESION	201	Focal adhesion	10	0.0498	6.29e-06	0.000195
	KEGG_ACUTE_MYELOID_LEUKEMIA	60	Acute myeloid leukemia	6	0.1	9.22e-06	0.000245
	KEGG_ALZHEIMERS_DISEASE	169	Alzheimer's disease	9	0.0533	1.06e-05	0.000247
	KEGG_GLIOMA	65	Glioma	6	0.0923	1.47e-05	0.000304
	KEGG_PATHWAYS_IN_CANCER	328	Pathways in cancer	12	0.0366	1.74e-05	0.000323
	KEGG_HUNTINGTONS_DISEASE	185	Huntington's disease	9	0.0486	2.18e-05	0.000323
	KEGG_PANCREATIC_CANCER	70	Pancreatic cancer	6	0.0857	2.26e-05	0.000323
	KEGG_RENAL_CELL_CARCINOMA	70	Renal cell carcinoma	6	0.0857	2.26e-05	0.000323
	KEGG_VEGF_SIGNALING_PATHWAY	76	VEGF signaling pathway	6	0.0789	3.61e-05	0.00048
	KEGG_ENDOMETRIAL_CANCER	52	Endometrial cancer	5	0.0962	6.35e-05	0.000788
	KEGG_ERBB_SIGNALING_PATHWAY	87	ErbB signaling pathway	6	0.069	7.74e-05	0.000829
	KEGG_THYROID_CANCER	29	Thyroid cancer	4	0.1379	8.46e-05	0.000829
	KEGG_CELL_CYCLE	128	Cell cycle	7	0.0547	8.65e-05	0.000829
	KEGG_PROSTATE_CANCER	89	Prostate cancer	6	0.0674	8.79e-05	0.000829
	KEGG_AXON_GUIDANCE	129	Axon guidance	7	0.0543	9.08e-05	0.000829
	KEGG_GAP_JUNCTION	90	Gap junction	6	0.0667	9.35e-05	0.000829
	KEGG_PARKINSONS_DISEASE	133	Parkinson's disease	7	0.0526	0.00011	0.00093
	KEGG_FC_GAMMA_R_MEDIATED_PHAGOCYTOSIS	97	Fc gamma R-mediated phagocytosis	6	0.0619	0.000142	0.00115
	KEGG_COLORECTAL_CANCER	62	Colorectal cancer	5	0.0806	0.000148	0.00115
	KEGG_GNRH_SIGNALING_PATHWAY	101	GnRH signaling pathway	6	0.0594	0.000177	0.00132
	KEGG_MELANOGENESIS	102	Melanogenesis	6	0.0588	0.000187	0.00133
	KEGG_MAPK_SIGNALING_PATHWAY	267	MAPK signaling pathway	9	0.0337	0.000355	0.00235
	KEGG_ADHERENS_JUNCTION	75	Adherens junction	5	0.0667	0.000363	0.00235
	KEGG_BLADDER_CANCER	42	Bladder cancer	4	0.0952	0.000367	0.00235
	KEGG_PROGESTERONE_MEDIATED_OOCYTE_MATURATION	86	Progesterone-mediated oocyte maturation	5	0.0581	0.00068	0.00422
	KEGG_RIBOSOME	88	Ribosome	5	0.0568	0.000756	0.00443
	KEGG_ENDOCYTOSIS	183	Endocytosis	7	0.0383	0.000762	0.00443
	KEGG_INSULIN_SIGNALING_PATHWAY	137	Insulin signaling pathway	6	0.0438	0.0009	0.00483
	KEGG_NATURAL_KILLER_CELL_MEDIATED_CYTOTOXICITY	137	Natural killer cell mediated cytotoxicity	6	0.0438	0.0009	0.00483
	KEGG_CHEMOKINE_SIGNALING_PATHWAY	190	Chemokine signaling pathway	7	0.0368	0.000949	0.00483
	KEGG_INOSITOL_PHOSPHATE_METABOLISM	54	Inositol phosphate metabolism	4	0.0741	0.000961	0.00483
	KEGG_NON_SMALL_CELL_LUNG_CANCER	54	Non-small cell lung cancer	4	0.0741	0.000961	0.00483
	KEGG_PYRIMIDINE_METABOLISM	98	Pyrimidine metabolism	5	0.051	0.00123	0.006
	KEGG_PENTOSE_PHOSPHATE_PATHWAY	27	Pentose phosphate pathway	3	0.1111	0.00132	0.00623
	KEGG_PATHOGENIC_ESCHERICHIA_COLI_INFECTION	59	Pathogenic Escherichia coli infection	4	0.0678	0.00134	0.00623
	KEGG_PURINE_METABOLISM	159	Purine metabolism	6	0.0377	0.00193	0.00874
	KEGG_LONG_TERM_DEPRESSION	70	Long-term depression	4	0.0571	0.00252	0.0109
	KEGG_LONG_TERM_POTENTIATION	70	Long-term potentiation	4	0.0571	0.00252	0.0109
	KEGG_MELANOMA	71	Melanoma	4	0.0563	0.00265	0.0112
	KEGG_LEUKOCYTE_TRANSENDOTHELIAL_MIGRATION	118	Leukocyte transendothelial migration	5	0.0424	0.00277	0.0115
	KEGG_B_CELL_RECEPTOR_SIGNALING_PATHWAY	75	B cell receptor signaling pathway	4	0.0533	0.00324	0.0131
	KEGG_CALCIUM_SIGNALING_PATHWAY	178	Calcium signaling pathway	6	0.0337	0.00338	0.0132
	KEGG_PHOSPHATIDYLINOSITOL_SIGNALING_SYSTEM	76	Phosphatidylinositol signaling system	4	0.0526	0.00339	0.0132
	KEGG_FC_EPSILON_RI_SIGNALING_PATHWAY	79	Fc epsilon RI signaling pathway	4	0.0506	0.0039	0.0148
	KEGG_TIGHT_JUNCTION	134	Tight junction	5	0.0373	0.00477	0.0174
brown	KEGG_SPLICEOSOME	128	Spliceosome	6	0.0469	5.16e-05	0.00553
	KEGG_UBIQUITIN_MEDIATED_PROTEOLYSIS	138	Ubiquitin mediated proteolysis	6	0.0435	7.84e-05	0.00553
	KEGG_RIBOSOME	88	Ribosome	5	0.0568	8.93e-05	0.00553
	KEGG_REGULATION_OF_ACTIN_CYTOSKELETON	216	Regulation of actin cytoskeleton	6	0.0278	0.000865	0.0402
	KEGG_ABC_TRANSPORTERS	44	ABC transporters	3	0.0682	0.00146	0.0403
	KEGG_NUCLEOTIDE_EXCISION_REPAIR	44	Nucleotide excision repair	3	0.0682	0.00146	0.0403
	KEGG_PATHWAYS_IN_CANCER	328	Pathways in cancer	7	0.0213	0.00152	0.0403
yellow	KEGG_AXON_GUIDANCE	129	Axon guidance	7	0.0543	1.54e-06	0.000286
	KEGG_WNT_SIGNALING_PATHWAY	151	Wnt signaling pathway	6	0.0397	5.11e-05	0.00475
	KEGG_REGULATION_OF_ACTIN_CYTOSKELETON	216	Regulation of actin cytoskeleton	6	0.0278	0.000359	0.0223
	KEGG_PURINE_METABOLISM	159	Purine metabolism	5	0.0314	0.000641	0.0298
green	KEGG_PANCREATIC_CANCER	70	Pancreatic cancer	5	0.0714	1.53e-05	0.00143
	KEGG_RENAL_CELL_CARCINOMA	70	Renal cell carcinoma	5	0.0714	1.53e-05	0.00143
	KEGG_PATHWAYS_IN_CANCER	328	Pathways in cancer	8	0.0244	0.000115	0.00716
	KEGG_GLIOMA	65	Glioma	4	0.0615	0.000203	0.00942
	KEGG_CHRONIC_MYELOID_LEUKEMIA	73	Chronic myeloid leukemia	4	0.0548	0.000317	0.0118
	KEGG_ERBB_SIGNALING_PATHWAY	87	ErbB signaling pathway	4	0.046	0.000618	0.0192
	KEGG_PURINE_METABOLISM	159	Purine metabolism	5	0.0314	0.000734	0.0195
	KEGG_NON_SMALL_CELL_LUNG_CANCER	54	Non-small cell lung cancer	3	0.0556	0.00178	0.0415
	KEGG_RNA_DEGRADATION	59	RNA degradation	3	0.0508	0.0023	0.0476
	KEGG_COLORECTAL_CANCER	62	Colorectal cancer	3	0.0484	0.00265	0.0493
